# Supplementary material for: Nephele: genotyping via complete composition vectors and MapReduce
Source: Source Code Biol Med. 2011 Aug 18;6:13. doi: 10.1186/1751-0473-6-13 (PMC3182884; doi:10.1186/1751-0473-6-13)
Supplement: Additional file 1 — Representative Standard Nomenclature Dataset of H5N1 Genotypes. A set of 94 sequences representing WHO expert-defined genotypes (http://www.who.int/csr/disease/avian_influenza/guidelines/nomenclature/). [file 1751-0473-6-13-S1.XLSX]

## Sheet: Sheet1
Name on Poster	Clade No.	Accession No.	Full
ck/Nongkhai/NIAH400802/07	2.3.4	EF419243	A/chicken/Nongkhai/NIAH400802/2007(H5N1)
ck/TH/NP172/06	2.3.4	DQ999872	A/chicken/Thailand/NP-172/2006
Guangzhou/1/06	2.3.4	DQ842489	A/Guangzhou/1/2006(H5N1)
JapaneseWhiteEye/HK/1038/06	2.3.4	DQ992842	A/Japanese white-eye/Hong Kong/1038/2006(H5N1)
Anhui/1/05	2.3.4	DQ371928	A/Anhui/1/2005(H5N1)
dk/Laos/3295/06	2.3.4	DQ845348	A/duck/Laos/3295/2006(H5N1)
commonmagpie/HK/645/06	2.3.4	DQ992839	A/common magpie/Hong Kong/645/2006(H5N1)
Zhejiang/16/06	2.3.4	DQ643809	A/human/Zhejiang/16/2006(H5N1)
Guangxi/1/05	2.3.4	DQ371930	A/Guangxi/1/2005
dk/Guiyang/3009/05	2.3.3	DQ992754	A/duck/Guiyang/3009/2005(H5N1)
dk/Guiyang/3242/05	2.3.3	DQ992756	A/duck/Guiyang/3242/2005(H5N1)
gs/Guiyang/3422/05	2.3.3	DQ992757	A/goose/Guiyang/3422/2005(H5N1)
ck/Guiyang3/055/05	2.3.3	DQ992755	A/chicken/Guiyang/3055/2005(H5N1)
gs/Yunnan/4494/05	2.3.2	DQ992798	A/goose/Yunnan/4494/2005(H5N1)
gs/Guangxi/3017/05	2.3.2	DQ992716	A/goose/Guangxi/3017/2005(H5N1)
gs/Guangxi/345/05	2.3.2	DQ320896	A/goose/Guangxi/345/2005(H5N1)
gs/Guangxi/3316/05	2.3.2	DQ992719	A/goose/Guangxi/3316/2005(H5N1)
dk/Hunan/127/05	2.3.1	DQ320902	A/duck/Hunan/127/2005(H5N1)
dk/Hunan/149/05	2.3.1	DQ320904	A/duck/Hunan/149/2005(H5N1)
dk/Hunan/152/05	2.3.1	DQ320905	A/duck/Hunan/152/2005(H5N1)
dk/Hunan/139/05	2.3.1	DQ320903	A/duck/Hunan/139/2005(H5N1)
Egypt/0636NAMRU320/07	2.2	EF382359	A/Egypt/0636-NAMRU3/2007(H5N1)
dk/Egypt/22533/06	2.2	DQ862002	A/duck/Egypt/2253-3/2006(H5N1)
Egypt/14724NAMRU320/06	2.2	EF200512	A/Egypt/14724-NAMRU3/2006(H5N1)
turkey/Turkey1//05	2.2	EF619980	A/turkey/Turkey/1/2005(H5N1)
Nigeria/6e20/07	2.2	EU146920	A/Nigeria/6e/07(H5N1)
ck/Nigeria/641/06	2.2	DQ406728	A/chicken/Nigeria/641/2006(H5N1)
Turkey/15/06	2.2	EF619989	A/Turkey/15/2006(H5N1)
Iraq/207NAMRU3/06	2.2	DQ435202	A/human/Iraq/207-NAMRU3/2006(H5N1)
Azerbaijan/001161/06	2.2	EU146874	A/Azerbaijan/001-161/2006(H5N1)
ck/Krasnodar/01/06	2.2	DQ676834	A/chicken/Krasnodar/01/2006(H5N1)
swan/Iran/754/06	2.2	DQ440535	A/Cygnus cygnus/Iran/754/2006(H5N1)
Barhdgs/Qinghai12/05	2.2	DQ095621	A/Bar-headed Goose/Qinghai/12/05(H5N1)
ck/Kyoto/3/04	2.5	AB188824	A/chicken/Kyoto/3/2004(H5N1)
crow/Kyoto/53/04	2.5	AB189053	A/crow/Kyoto/53/2004(H5N1)
ck/Yamaguchi/7/04	2.5	AB166862	A/chicken/Yamaguchi/7/2004(H5N1)
ck/Korea/ES/03	2.5	AY676035	A/chicken/Korea/ES/03(H5N1)
dk/Guangxi/13/04	2.4	DQ366338	A/duck/Guangxi/13/2004(H5N1)
ck/YN/115/04	2.4	AY651372	A/Ck/YN/115/2004(H5N1)
ck/YN/374/04	2.4	AY651371	A/Ck/YN/374/2004(H5N1)
Indonesia/CDC1046/07	2.1.3	CY019408	A/Indonesia/CDC1046/2007(H5N1)
Indonesia/CDC103220/07	2.1.3	CY019384	A/Indonesia/CDC1032/2007(H5N1)
Indonesia/CDC938/06	2.1.3	CY017638	A/Indonesia/CDC938/2006(H5N1)
Indonesia/CDC887/06	2.1.3	CY017688	A/Indonesia/CDC887/2006(H5N1)
Indonesia/CDC1047/07	2.1.3	CY019424	A/Indonesia/CDC1047/2007(H5N1)
Indonesia/283H/06	2.1.3	EU146681	A/Indonesia/283H/2006(H5N1)
Indonesia/326N/06	2.1.3	CY014202	A/Indonesia/CDC326N/2006
Indonesia/CDC742/06	2.1.3	CY014537	A/Indonesia/CDC742/2006(H5N1)
Indonesia/370E/06	2.1.3	CY014210	A/Indonesia/CDC370E/2006
Indonesia/5/05	2.1.3	EF541394	A/Indonesia/5/2005(H5N1)
Indonesia/CDC940/06	2.1.3	CY017654	A/Indonesia/CDC940/2006(H5N1)
Indonesia/546bH/06	2.1.2	EU146793	A/Indonesia/546bH/2006(H5N1)
Indonesia/596/06	2.1.2	CY014288	A/Indonesia/CDC596/2006
Indonesia/599/06	2.1.2	CY014303	A/Indonesia/CDC599/2006
Indonesia/625/06	2.1.2	CY014433	A/Indonesia/CDC625/2006
dk/Indonesia/MS/04	2.1.1	AY651322	A/Dk/Indonesia/MS/2004(H5N1)
ck/Indonesia/4/04	2.1.1	AY651324	A/Ck/Indonesia/4/2004(H5N1)
ck/Indonesia/11/03	2.1.1	EF473081	A/chicken/Indonesia/11/2003(H5N1)
ck/Indonesia/7/03	2.1.1	EF473080	A/chicken/Indonesia/7/2003(H5N1)
VN/JP14/05	1	EF456799	A/Viet Nam/JP14/2005(H5N1)
ck/Cambodia/013LC1b/05	1	EF473073	A/chicken/Cambodia/013LC1b/2005(H5N1)
VN/1194/04	1	EF541402	A/Viet Nam/1194/2004(H5N1)
VN/1203/04	1	EF541403	A/Viet Nam/1203/2004(H5N1)
VN/HN3/0408/05	1	EF456803	A/Viet Nam/HN30408/2005
TH/16/04	1	EF541408	A/Thailand/16/2004(H5N1)
TH/676/05	1	DQ360835	A/Thailand/676/2005(H5N1)
VN/JPHN30321/05	1	EF456802	A/Viet Nam/JPHN30321/2005(H5N1)
HK/213/03	1	AY575870	A/HK/213/03 (H5N1)
ck/Henan/16/04	8	AY950234	A/chicken/Henan/16/2004(H5N1)
ck/Henan/01/04	8	AY950230	A/chicken/Henan/01/2004(H5N1)
ck/Henan/13/04	8	AY950233	A/chicken/Henan/13/2004(H5N1)
ck/Henan/12/04	8	AY950232	A/chicken/Henan/12/2004(H5N1)
dk/Guangxi/50/01	8	AY585375	A/duck/Guangxi/50/2001(H5N1)
ck/HK/YU777/02	8	AY575877	A/Ck/HK/YU777/02 (H5N1)
ck/HK/YU22/02	8	AY651349	A/Ck/HK/YU22/2002(H5N1)
migdk/Jiangxi1653/05	9	DQ320916	A/migratory duck/Jiangxi/1653/2005(H5N1)
dk/Guangxi/2775/05	9	DQ992714	A/duck/Guangxi/2775/2005(H5N1)
blbird/Hunan1/04	6	AY741213	A/blackbird/Hunan/1/2004
treesparrow/Henan/4/04	6	AY741221	A/tree sparrow/Henan/4/2004
dk/Hubei/wg/02	6	DQ997094	A/duck/Hubei/wg/2002(H5N1)
sw/Anhui/ca/04	6	DQ997392	A/swine/Anhui/ca/2004
dk/Guangxi/1378/04	5	DQ320884	A/duck/Guangxi/1378/2004(H5N1)
dk/Guangxi/1681/04	5	DQ320886	A/duck/Guangxi/1681/2004(H5N1)
dk/Guangxi/1311/04	5	DQ320883	A/duck/Guangxi/1311/2004(H5N1)
dk/Guangxi/2396/04	5	DQ320892	A/duck/Guangxi/2396/2004(H5N1)
ck/Hunan/2292/06	7	DQ993057	A/chicken/Hunan/2292/2006(H5N1)
ck/Shanxi/2/06	7	DQ914814	A/chicken/Shanxi/2/2006(H5N1)
dk/Guiyang/504/06	4	DQ992918	A/duck/Guiyang/504/2006(H5N1)
ck/Guiyang237/06	4	DQ992913	A/chicken/Guiyang/237/2006(H5N1)
gs/Guiyang/337/06	4	DQ992765	A/goose/Guiyang/337/2006(H5N1)
gs/Guiyang/1325/06	4	DQ992979	A/goose/Guiyang/1325/2006(H5N1)
ck/Guiyang441/06	4	DQ992766	A/chicken/Guiyang/441/2006(H5N1)
ck/Guiyang1218/06	4	DQ992772	A/chicken/Guiyang/1218/2006(H5N1)
ck/Guiyang846/06	4	DQ992769	A/chicken/Guiyang/846/2006(H5N1)
ck/HK/8911/01	3	AF509034	A/Chicken/Hong Kong/891.1/01 (H5N1)
ck/HK/SF219/01	3	AF509024	A/Chicken/Hong Kong/SF219/01 (H5N1)
ck/HK/8791/01	3	AF509031	A/Chicken/Hong Kong/879.1/01 (H5N1)
HK/156/97	0	AF046088	A/Hong Kong/156/97(H5N1)
gs/Guangdong/1/96	0	AF144305	A/Goose/Guangdong/1/96(H5N1)
